# Supplementary material for: The effect of eruption guidance appliances on occlusal traits: a systematic review and meta-analysis
Source: Eur J Orthod. 2026 May 11;48(3):cjag020. doi: 10.1093/ejo/cjag020 (PMC13159996; doi:10.1093/ejo/cjag020)
Supplement: cjag020_Supplementary_Data [file cjag020_supplementary_data.zip]

Archive with 2 entries (2 files):
- SUPPLEMENTARY TABLE 1S_07012026.docx
- SUPPLEMENTARY TABLE 2S_07012026.docx
